# Supplementary material for: The nematode Caenorhabditis elegans enhances tolerance to landfill leachate stress by increasing trehalose synthesis
Source: PeerJ. 2024 May 22;12:e17332. doi: 10.7717/peerj.17332 (PMC11127639; doi:10.7717/peerj.17332)
Supplement: Supplemental Information 1 [file peerj-12-17332-s001.zip]

Archive with 18 entries (14 files):
- Raw data with description/fig1/
- Raw data with description/fig1/fig 1 data description.docx
- Raw data with description/fig1/figure1 date raw.xlsx
- Raw data with description/fig2/
- Raw data with description/fig2/fig2body.xlsx
- Raw data with description/fig2/fig2bodylength.xlsx
- Raw data with description/fig2/figure2 fertilized egg raw.xlsx
- Raw data with description/fig2/figure2 head frequency raw.xlsx
- Raw data with description/fig2/figure2raw.xlsx
- Raw data with description/fig4/
- Raw data with description/fig4/fig 4 data description.docx
- Raw data with description/fig4/glucose.xlsx
- Raw data with description/fig4/glycogen.xlsx
- Raw data with description/fig4/proteinraw.xlsx
- Raw data with description/fig4/trehaloseaw.xlsx
- Raw data with description/fig5/
- Raw data with description/fig5/fig 5 data description.docx
- Raw data with description/fig5/fig5raw.xlsx
