# Supplementary material for: The nematode Caenorhabditis elegans enhances tolerance to landfill leachate stress by increasing trehalose synthesis
Source: PeerJ. 2024 May 22;12:e17332. doi: 10.7717/peerj.17332 (PMC11127639; doi:10.7717/peerj.17332)
Supplement: Supplemental Information 1 [file peerj-12-17332-s001.zip › Raw data with description/fig1/figure1 date raw.xlsx]

## Sheet: Sheet1
time	CK				RAW				MBR				NFRO
0	30	30	30	30	30	30	30	30	30	30	30	30	30	30	30	30
1	27	25	28	28	18	16	17	16	20	19	20	22	25	21	23	27
2	27	20	26	27	12	11	16	12	15	19	15	13	19	20	20	24
3	25	20	19	25	12	9	14	12	12	15	12	13	14	17	18	13
