# Supplementary material for: The nematode Caenorhabditis elegans enhances tolerance to landfill leachate stress by increasing trehalose synthesis
Source: PeerJ. 2024 May 22;12:e17332. doi: 10.7717/peerj.17332 (PMC11127639; doi:10.7717/peerj.17332)
Supplement: Supplemental Information 1 [file peerj-12-17332-s001.zip › Raw data with description/fig2/fig2body.xlsx]

## Sheet: Sheet1
	CK	RAW	MBR	NFRO
1	41.0976	29.1642	39.3573	40.6936
2	40.1659	19.2502	30.263	41.7612
3	51.1945	37.2709	31.1979	34.9285
4	44.7214	27.357	37.7359	37.7849
5	35.1387	38.9138	30.7641	36.9169
6	41.0267	32.6023	40.2492	45.9485
7	44.0392	30.3831	29.4585	41.0976
8	44.7932	36.2804	32.5576	37.4261
9	35.1387	32.0619	33.2932	31.466
10	43.507	29.0102	35.3342	33.8728
11	41.1452	39.245	33.2635	41.1358
12	37.2522	27.1356	36.4342	32.6917
13	43.4043	32.5206	33.467	40.1358
14	45.2802	37.2027	38.2948	38.0972
15	45.2016	23.3246	36.1355	33.2451
16	39.2505	34.8269	37.2582	38.1245
17	41.3457	40.2451	42.2456	34.8691
18	43.0216	33.6799	34.9105	32.1935
19	38.2903	29.1385	37.3521	37.4097
20	39.2348	31.7289	31.2338	41.1347
21	44.0284	30.1544	31.3342	44.789
22	38.9773	28.402	30.937	42.3882
23	45.5764	27.2246	32.3791	45.2491
24	44.3894	31.0714	28.3202	31.1383
25	42.4031	26.3974	32.9388	42.181
26	37.8621	28.5664	32.2311	43.6012
27	39.5311	32.1984	31.6592	35.3749
28	46.523	30.6289	31.2937	37.2357
29	44.4938	24.1035	40.402	30.379
30	43.5703	38.2467	29.2349	42.4003
