# Supplementary material for: The nematode Caenorhabditis elegans enhances tolerance to landfill leachate stress by increasing trehalose synthesis
Source: PeerJ. 2024 May 22;12:e17332. doi: 10.7717/peerj.17332 (PMC11127639; doi:10.7717/peerj.17332)
Supplement: Supplemental Information 1 [file peerj-12-17332-s001.zip › Raw data with description/fig2/fig2bodylength.xlsx]

## Sheet: Sheet1
group	CK	RAW	MBR	NFRO
number	body length（um）
1	723.345	613.515	668.568	732.699
2	856.456	667.456	715.345	967.678
3	987.567	787.234	800.123	777.462
4	690.234	789.567	746.567	770.674
5	910.345	870.123	757.456	859.414
6	765.457	892.456	683.234	933.115
7	890.123	715.345	730.345	799.994
8	889.567	776.567	880.567	651.761
9	901.234	610.234	704.123	767.986
10	775.345	769.456	759.456	726.418
11	1009.46	689.123	690.234	811.455
12	1090.12	812.345	712.123	776.379
13	789.567	652.456	693.901	779.346
14	876.345	639.567	591.012	763.71
15	827.456	630.123	604.681	696.292
16	1034.88	707.345	663.123	793.234
17	934.567	705.567	690.345	813.813
18	897.667	704.234	737.123	811.146
19	869.567	728.456	768.456	808.103
20	989.765	732.345	802.234	963.351
21	900.456	730.123	642.564	815.299
22	897.816	719.567	592.568	684.882
23	1020.67	639.456	593.193	901.21
24	999.778	640.234	664.573	864.236
25	927.456	719.345	760.345	921.333
26	889.555	684.567	700.567	908.358
27	915.333	717.123	726.234	737.138
28	766.444	680.456	681.225	767.201
29	993.667	704.235	594.501	723.257
30	988.778	674.342	611.733	642.026
