# Supplementary material for: The nematode Caenorhabditis elegans enhances tolerance to landfill leachate stress by increasing trehalose synthesis
Source: PeerJ. 2024 May 22;12:e17332. doi: 10.7717/peerj.17332 (PMC11127639; doi:10.7717/peerj.17332)
Supplement: Supplemental Information 1 [file peerj-12-17332-s001.zip › Raw data with description/fig2/figure2 fertilized egg raw.xlsx]

## Sheet: Sheet1
		CK	RAW	MBR	NFRO
1		30	1	14	61
2		14	1	9	16
3		18	1	21	4
4		25	30	55	31
5		22	10	7	14
6		27	6	3	5
7		35	5	2	10
8		45	3	1	26
9		35	4	4	6
10		28	1	3	22
11		40	15	15	43
12		71	7	10	30
13		19	4	7	36
14		19	12	12	21
15		32	11	17	26
16		24	7	15	27
17		47	7	8	30
18		38	4	11	17
19		44	8	24	35
20		37	6	9	21
21		37	1	7	16
22		32	6	14	44
23		28	15	11	7
24		29	12	17	25
25		46	8	1	16
26		38	4	2	28
27		29	3	21	22
28		26	4	19	5
29		28	8	5	8
30		32	6	16	23
