# Supplementary material for: The nematode Caenorhabditis elegans enhances tolerance to landfill leachate stress by increasing trehalose synthesis
Source: PeerJ. 2024 May 22;12:e17332. doi: 10.7717/peerj.17332 (PMC11127639; doi:10.7717/peerj.17332)
Supplement: Supplemental Information 1 [file peerj-12-17332-s001.zip › Raw data with description/fig2/figure2 head frequency raw.xlsx]

## Sheet: Sheet1
	CK	RAW	MBR	NFRO
1	85	24	37	88
2	110	9	69	107
3	138	11	1	85
4	147	0	0	135
5	121	0	103	134
6	136	0	75	163
7	143	2	23	75
8	163	3	2	90
9	144	0	30	128
10	115	0	9	113
11	133	0	61	150
12	7	1	22	170
13	144	0	3	115
14	181	12	86	143
15	117	0	40	152
16	4	0	0	145
17	119	0	34	37
18	37	17	46	131
19	50	9	37	112
20	147	13	78	64
21	159	4	0	74
22	52	19	38	52
23	176	44	0	146
24	138	0	10	143
25	139	0	103	162
