# Supplementary material for: The nematode Caenorhabditis elegans enhances tolerance to landfill leachate stress by increasing trehalose synthesis
Source: PeerJ. 2024 May 22;12:e17332. doi: 10.7717/peerj.17332 (PMC11127639; doi:10.7717/peerj.17332)
Supplement: Supplemental Information 1 [file peerj-12-17332-s001.zip › Raw data with description/fig2/figure2raw.xlsx]

## Sheet: Sheet1
ID		CK	RAW	MBR	NFRO
1	body length	723.345	613.515	668.568	732.699
2	body length	856.456	667.456	715.345	967.678
3	body length	987.567	787.234	800.123	777.462
4	body length	690.234	789.567	746.567	770.674
5	body length	910.345	870.123	757.456	859.414
6	body length	765.457	892.456	683.234	933.115
7	body length	890.123	715.345	730.345	799.994
8	body length	889.567	776.567	880.567	651.761
9	body length	901.234	610.234	704.123	767.986
10	body length	775.345	769.456	759.456	726.418
11	body length	1009.46	689.123	690.234	811.455
12	body length	1090.12	812.345	712.123	776.379
13	body length	789.567	652.456	693.901	779.346
14	body length	876.345	639.567	591.012	763.71
15	body length	827.456	630.123	604.681	696.292
16	body length	1034.88	707.345	663.123	793.234
17	body length	934.567	705.567	690.345	813.813
18	body length	897.667	704.234	737.123	811.146
19	body length	869.567	728.456	768.456	808.103
20	body length	989.765	732.345	802.234	963.351
21	body length	900.456	730.123	642.564	815.299
22	body length	897.816	719.567	592.568	684.882
23	body length	1020.67	639.456	593.193	901.21
24	body length	999.778	640.234	664.573	864.236
25	body length	927.456	719.345	760.345	921.333
26	body length	889.555	684.567	700.567	908.358
27	body length	915.333	717.123	726.234	737.138
28	body length	766.444	680.456	681.225	767.201
29	body length	993.667	704.235	594.501	723.257
30	body length	988.778	674.342	611.733	642.026
1	body swang frequency	7	2	5	19
2	body swang frequency	22	0	9	16
3	body swang frequency	37	0	0	17
4	body swang frequency	41	0	0	32
5	body swang frequency	22	0	16	44
6	body swang frequency	14	0	8	26
7	body swang frequency	22	0	1	5
8	body swang frequency	38	0	0	1
9	body swang frequency	27	1	6	23
10	body swang frequency	25	0	1	32
11	body swang frequency	27	0	14	29
12	body swang frequency	1	2	0	24
13	body swang frequency	15	0	1	21
14	body swang frequency	25	3	14	9
15	body swang frequency	28	0	5	36
16	body swang frequency	0	0	0	18
17	body swang frequency	20	0	8	3
18	body swang frequency	3	4	5	28
19	body swang frequency	5	0	3	14
20	body swang frequency	32	0	11	22
21	body swang frequency	27	0	0	22
22	body swang frequency	8	6	6	27
23	body swang frequency	34	6	0	23
24	body swang frequency	42	0	1	34
25	body swang frequency	20	0	18	38
1	body width	41.0976	29.1642	39.3573	40.6936
2	body width	40.1659	19.2502	30.263	41.7612
3	body width	51.1945	37.2709	31.1979	34.9285
4	body width	44.7214	27.357	37.7359	37.7849
5	body width	35.1387	38.9138	30.7641	36.9169
6	body width	41.0267	32.6023	40.2492	45.9485
7	body width	44.0392	30.3831	29.4585	41.0976
8	body width	44.7932	36.2804	32.5576	37.4261
9	body width	35.1387	32.0619	33.2932	31.466
10	body width	43.507	29.0102	35.3342	33.8728
11	body width	41.1452	39.245	33.2635	41.1358
12	body width	37.2522	27.1356	36.4342	32.6917
13	body width	43.4043	32.5206	33.467	40.1358
14	body width	45.2802	37.2027	38.2948	38.0972
15	body width	45.2016	23.3246	36.1355	33.2451
16	body width	39.2505	34.8269	37.2582	38.1245
17	body width	41.3457	40.2451	42.2456	34.8691
18	body width	43.0216	33.6799	34.9105	32.1935
19	body width	38.2903	29.1385	37.3521	37.4097
20	body width	39.2348	31.7289	31.2338	41.1347
21	body width	44.0284	30.1544	31.3342	44.789
22	body width	38.9773	28.402	30.937	42.3882
23	body width	45.5764	27.2246	32.3791	45.2491
24	body width	44.3894	31.0714	28.3202	31.1383
25	body width	42.4031	26.3974	32.9388	42.181
26	body width	37.8621	28.5664	32.2311	43.6012
27	body width	39.5311	32.1984	31.6592	35.3749
28	body width	46.523	30.6289	31.2937	37.2357
29	body width	44.4938	24.1035	40.402	30.379
30	body width	43.5703	38.2467	29.2349	42.4003
1	brood number	0	0	0	16
2	brood number	7	0	12	6
3	brood number	7	4	9	0
4	brood number	5	6	1	6
5	brood number	12	0	4	11
6	brood number	0	5	2	8
7	brood number	5	3	15	10
8	brood number	10	5	0	16
9	brood number	4	2	7	16
10	brood number	11	5	0	11
11	brood number	7	4	8	3
12	brood number	4	0	0	8
13	brood number	7	0	8	3
14	brood number	13	2	0	3
15	brood number	16	0	8	10
16	brood number	9	0	5	9
17	brood number	8	0	9	17
18	brood number	6	0	4	5
19	brood number	7	0	8	5
20	brood number	0	0	9	21
21	brood number	10	0	0	8
22	brood number	4	3	8	8
23	brood number	19	10	4	8
24	brood number	8	8	11	5
25	brood number	10	8	8	9
26	brood number	13	6	5	3
27	brood number	10	0	4	9
28	brood number	8	0	10	5
29	brood number	7	0	4	5
30	brood number	12	4	10	5
31	brood number	8	7	6	5
1	head frequency	85	24	37	88
2	head frequency	110	9	69	107
3	head frequency	138	11	1	85
4	head frequency	147	0	0	135
5	head frequency	121	0	103	134
6	head frequency	136	0	75	163
7	head frequency	143	2	23	75
8	head frequency	163	3	2	90
9	head frequency	144	0	30	128
10	head frequency	115	0	9	113
11	head frequency	133	0	61	150
12	head frequency	7	1	22	170
13	head frequency	144	0	3	115
14	head frequency	181	12	86	143
15	head frequency	117	0	40	152
16	head frequency	4	0	0	145
17	head frequency	119	0	34	37
18	head frequency	37	17	46	131
19	head frequency	50	9	37	112
20	head frequency	147	13	78	64
21	head frequency	159	4	0	74
22	head frequency	52	19	38	52
23	head frequency	176	44	0	146
24	head frequency	138	0	10	143
25	head frequency	139	0	103	162
1	fertilized egg	30	1	14	61
2	fertilized egg	14	1	9	16
3	fertilized egg	18	1	21	4
4	fertilized egg	25	30	55	31
5	fertilized egg	22	10	7	14
6	fertilized egg	27	6	3	5
7	fertilized egg	35	5	2	10
8	fertilized egg	45	3	1	26
9	fertilized egg	35	4	4	6
10	fertilized egg	28	1	3	22
11	fertilized egg	40	15	15	43
12	fertilized egg	71	7	10	30
13	fertilized egg	19	4	7	36
14	fertilized egg	19	12	12	21
15	fertilized egg	32	11	17	26
16	fertilized egg	24	7	15	27
17	fertilized egg	47	7	8	30
18	fertilized egg	38	4	11	17
19	fertilized egg	44	8	24	35
20	fertilized egg	37	6	9	21
21	fertilized egg	37	1	7	16
22	fertilized egg	32	6	14	44
23	fertilized egg	28	15	11	7
24	fertilized egg	29	12	17	25
25	fertilized egg	46	8	1	16
26	fertilized egg	38	4	2	28
27	fertilized egg	29	3	21	22
28	fertilized egg	26	4	19	5
29	fertilized egg	28	8	5	8
30	fertilized egg	32	6	16	23
