# Supplementary material for: The nematode Caenorhabditis elegans enhances tolerance to landfill leachate stress by increasing trehalose synthesis
Source: PeerJ. 2024 May 22;12:e17332. doi: 10.7717/peerj.17332 (PMC11127639; doi:10.7717/peerj.17332)
Supplement: Supplemental Information 1 [file peerj-12-17332-s001.zip › Raw data with description/fig4/glucose.xlsx]

## Sheet: Sheet1
	replicate		abosorbance		absorbance			Standard curve
CK-1	1	Supercentrifugation supernatant	0.277	Supercentrifuge suspension	0.092662				Replicate
CK-1	2	Supercentrifugation supernatant	0.183	Supercentrifuge suspension	0.114161			concentration(ug/uL)	1	2	3
CK-1	3	Supercentrifugation supernatant	0.24508	Supercentrifuge suspension	0.123185			0	0.0465365	0.0470553	0.0492764
CK-2	1	Supercentrifugation supernatant	0.8788	Supercentrifuge suspension	0.115211			0.02	0.241863	0.240744	0.242367
CK-2	2	Supercentrifugation supernatant	0.884299	Supercentrifuge suspension	0.123056			0.04	0.405518	0.400823	0.407771
CK-2	3	Supercentrifugation supernatant	0.872894	Supercentrifuge suspension	0.092364			0.06	0.599454	0.601574	0.604431
CK-3	1	Supercentrifugation supernatant	0.942299	Supercentrifuge suspension	0.10565			0.08	0.750362	0.751292	0.755754
CK-3	2	Supercentrifugation supernatant	0.988199	Supercentrifuge suspension	0.101994			0.1	0.922189	0.922308	0.939917
CK-3	3	Supercentrifugation supernatant	0.954239	Supercentrifuge suspension	0.114843
CK-4	1	Supercentrifugation supernatant	0.726703	Supercentrifuge suspension	0.171838
CK-4	2	Supercentrifugation supernatant	0.775718	Supercentrifuge suspension	0.158735
CK-4	3	Supercentrifugation supernatant	0.985127	Supercentrifuge suspension	0.122103
RAW-1	1	Supercentrifugation supernatant	0.382948	Supercentrifuge suspension	0.0943326
RAW-1	2	Supercentrifugation supernatant	0.433908	Supercentrifuge suspension	0.0826395
RAW-1	3	Supercentrifugation supernatant	0.400059	Supercentrifuge suspension	0.132187
RAW-2	1	Supercentrifugation supernatant	0.478291	Supercentrifuge suspension	0.105989
RAW-2	2	Supercentrifugation supernatant	0.478247	Supercentrifuge suspension	0.103949
RAW-2	3	Supercentrifugation supernatant	0.37487	Supercentrifuge suspension	0.0944916
RAW-3	1	Supercentrifugation supernatant	0.586192	Supercentrifuge suspension	0.050643
RAW-3	2	Supercentrifugation supernatant	0.516152	Supercentrifuge suspension	0.0555662
RAW-3	3	Supercentrifugation supernatant	0.26793	Supercentrifuge suspension	0.207433
RAW-4	1	Supercentrifugation supernatant	0.508755	Supercentrifuge suspension	0.0537874
RAW-4	2	Supercentrifugation supernatant	0.581973	Supercentrifuge suspension	0.0539934
RAW-4	3	Supercentrifugation supernatant	0.286748	Supercentrifuge suspension	0.225056
MBR-1	1	Supercentrifugation supernatant	0.653258	Supercentrifuge suspension	0.115233
MBR-1	2	Supercentrifugation supernatant	0.462335	Supercentrifuge suspension	0.121792
MBR-1	3	Supercentrifugation supernatant	0.341465	Supercentrifuge suspension	0.0961417
MBR-2	1	Supercentrifugation supernatant	0.503217	Supercentrifuge suspension	0.0777533
MBR-2	2	Supercentrifugation supernatant	0.398036	Supercentrifuge suspension	0.135752
MBR-2	3	Supercentrifugation supernatant	0.39608	Supercentrifuge suspension	0.104248
MBR-3	1	Supercentrifugation supernatant	0.433094	Supercentrifuge suspension	0.104617
MBR-3	2	Supercentrifugation supernatant	0.394806	Supercentrifuge suspension	0.106185
MBR-3	3	Supercentrifugation supernatant	0.2846	Supercentrifuge suspension	0.110001
MBR-4	1	Supercentrifugation supernatant	0.586192	Supercentrifuge suspension	0.124533
MBR-4	2	Supercentrifugation supernatant	0.516152	Supercentrifuge suspension	0.102713
MBR-4	3	Supercentrifugation supernatant	0.743018	Supercentrifuge suspension	0.0792976
NFRO-1	1	Supercentrifugation supernatant	0.832681	Supercentrifuge suspension	0.0715466
NFRO-1	2	Supercentrifugation supernatant	0.971782	Supercentrifuge suspension	0.139398
NFRO-1	3	Supercentrifugation supernatant	0.945121	Supercentrifuge suspension	0.134189
NFRO-2	1	Supercentrifugation supernatant	0.759806	Supercentrifuge suspension	0.0821955
NFRO-2	2	Supercentrifugation supernatant	0.712421	Supercentrifuge suspension	0.0580974
NFRO-2	3	Supercentrifugation supernatant	0.764573	Supercentrifuge suspension	0.179413
NFRO-3	1	Supercentrifugation supernatant	0.800279	Supercentrifuge suspension	0.0916266
NFRO-3	2	Supercentrifugation supernatant	0.740974	Supercentrifuge suspension	0.114992
NFRO-3	3	Supercentrifugation supernatant	0.935029	Supercentrifuge suspension	0.113213
NFRO-4	1	Supercentrifugation supernatant	0.986518	Supercentrifuge suspension	0.153672
NFRO-4	2	Supercentrifugation supernatant	0.977571	Supercentrifuge suspension	0.112839
NFRO-4	3	Supercentrifugation supernatant	0.942572	Supercentrifuge suspension	0.0866798
