# Supplementary material for: The nematode Caenorhabditis elegans enhances tolerance to landfill leachate stress by increasing trehalose synthesis
Source: PeerJ. 2024 May 22;12:e17332. doi: 10.7717/peerj.17332 (PMC11127639; doi:10.7717/peerj.17332)
Supplement: Supplemental Information 1 [file peerj-12-17332-s001.zip › Raw data with description/fig4/glycogen.xlsx]

## Sheet: Sheet1
	replicate	absorbance		Standard curve
CK-1	1	0.0803922			Replicate
CK-1	2	0.115358		concentration(ug/uL)	1	2	3
CK-1	3	0.357476		0	0.0491315	0.0496424	0.0537943
CK-2	1	0.182038		0.02	0.240789	0.258248	0.258358
CK-2	2	0.223548		0.04	0.422308	0.425355	0.41816
CK-2	3	0.157822		0.06	0.601501	0.607883	0.612279
CK-3	1	0.112573		0.08	0.765731	0.775215	0.682711
CK-3	2	0.107336		0.1	0.845098	0.909711	0.903733
CK-3	3	0.340487
CK-4	1	0.0805684
CK-4	2	0.0967031
CK-4	3	0.380957
RAW-1	1	0.0999592
RAW-1	2	0.151092
RAW-1	3	0.297588
RAW-2	1	0.0938189
RAW-2	2	0.120449
RAW-2	3	0.332937
RAW-3	1	0.144664
RAW-3	2	0.130764
RAW-3	3	0.274911
RAW-4	1	0.0736144
RAW-4	2	0.0716206
RAW-4	3	0.4073
MBR-1	1	0.0916852
MBR-1	2	0.107021
MBR-1	3	0.366796
MBR-2	1	0.148927
MBR-2	2	0.192079
MBR-2	3	0.223334
MBR-3	1	0.0637929
MBR-3	2	0.0720913
MBR-3	3	0.424463
MBR-4	1	0.177924
MBR-4	2	0.130253
MBR-4	3	0.246387
NFRO-1	1	0.11473
NFRO-1	2	0.0996551
NFRO-1	3	0.342949
NFRO-2	1	0.091705
NFRO-2	2	0.157824
NFRO-2	3	0.291889
NFRO-3	1	0.163142
NFRO-3	2	0.347515
NFRO-3	3	0.0349987
NFRO-4	1	0.233188
NFRO-4	2	0.0910325
NFRO-4	3	0.222806
