# Supplementary material for: The nematode Caenorhabditis elegans enhances tolerance to landfill leachate stress by increasing trehalose synthesis
Source: PeerJ. 2024 May 22;12:e17332. doi: 10.7717/peerj.17332 (PMC11127639; doi:10.7717/peerj.17332)
Supplement: Supplemental Information 1 [file peerj-12-17332-s001.zip › Raw data with description/fig4/proteinraw.xlsx]

## Sheet: Sheet2
		Replicate							Replicate					Standard curve
speed	group	1	2	3		speed		group	1	2	3				Replicate
1000xg	CK	0.325534	0.342188	0.298584		20800xg	Supercentrifuge suspension	CK	0.313646	0.233982	0.193943			concentration(ug/uL)	1	2	3
1000xg	CK	0.298014	0.346992	0.319943		20800xg	Supercentrifuge suspension	CK	0.259908	0.213607	0.170832			0	0.167018	0.170749	0.166188
1000xg	CK	0.330193	0.310283	0.306599		20800xg	Supercentrifuge suspension	CK	0.238775	0.227905	0.194699			0.025	0.175086	0.19707	0.18123
1000xg	CK	0.329393	0.282012	0.325238		20800xg	Supercentrifuge suspension	CK	0.237281	0.239183	0.263782			0.05	0.185514	0.206285	0.198262
1000xg	Y	0.378903	0.332982	0.36165		20800xg	Supercentrifuge suspension	RAW	0.261049	0.242305	0.248765			0.1	0.255018	0.25651	0.245363
1000xg	Y	0.329107	0.387649	0.33828		20800xg	Supercentrifuge suspension	RAW	0.249024	0.23326	0.248235			0.2	0.345362	0.364918	0.356046
1000xg	Y	0.343372	0.310103	0.404544		20800xg	Supercentrifuge suspension	RAW	0.265205	0.269592	0.258153			0.3	0.375437	0.352977	0.392963
1000xg	Y	0.382789	0.356299	0.314346		20800xg	Supercentrifuge suspension	RAW	0.214505	0.223372	0.24698			0.4	0.443863	0.467331	0.459354
1000xg	MBR	0.351023	0.321476	0.336107		20800xg	Supercentrifuge suspension	MBR	0.244515	0.247651	0.284206			0.5	0.593835	0.597897	0.662443
1000xg	MBR	0.320293	0.372901	0.322609		20800xg	Supercentrifuge suspension	MBR	0.212177	0.231575	0.296726
1000xg	MBR	0.342518	0.334382	0.348834		20800xg	Supercentrifuge suspension	MBR	0.181002	0.196329	0.253929
1000xg	MBR	0.352927	0.362424	0.311799		20800xg	Supercentrifuge suspension	MBR	0.18042	0.182782	0.239533
1000xg	RO	0.338964	0.318819	0.306758		20800xg	Supercentrifuge suspension	NFRO	0.236058	0.244401	0.271955
1000xg	RO	0.342633	0.331937	0.297233		20800xg	Supercentrifuge suspension	NFRO	0.211111	0.228383	0.278079
1000xg	RO	0.330237	0.339974	0.308855		20800xg	Supercentrifuge suspension	NFRO	0.228816	0.275922	0.311998
1000xg	RO	0.332935	0.328808	0.324591		20800xg	Supercentrifuge suspension	NFRO	0.267486	0.282765	0.323238
						20800xg	Supercentrifugation supernatant	CK	0.213321	0.203483	0.204836
						20800xg	Supercentrifugation supernatant	CK	0.214312	0.20411	0.212786
						20800xg	Supercentrifugation supernatant	CK	0.227253	0.176665	0.243758
						20800xg	Supercentrifugation supernatant	CK	0.238612	0.225792	0.227476
						20800xg	Supercentrifugation supernatant	RAW	0.335356	0.269738	0.268061
						20800xg	Supercentrifugation supernatant	RAW	0.360034	0.26125	0.236227
						20800xg	Supercentrifugation supernatant	RAW	0.392006	0.267056	0.220977
						20800xg	Supercentrifugation supernatant	RAW	0.406381	0.279193	0.254595
						20800xg	Supercentrifugation supernatant	MBR	0.385069	0.29064	0.232235
						20800xg	Supercentrifugation supernatant	MBR	0.372152	0.288779	0.242768
						20800xg	Supercentrifugation supernatant	MBR	0.358699	0.305327	0.233015
						20800xg	Supercentrifugation supernatant	MBR	0.508248	0.470127	0.394688
						20800xg	Supercentrifugation supernatant	NFRO	0.320305	0.320257	0.319257
						20800xg	Supercentrifugation supernatant	NFRO	0.23892	0.235943	0.23565
						20800xg	Supercentrifugation supernatant	NFRO	0.22045	0.210018	0.213301
						20800xg	Supercentrifugation supernatant	NFRO	0.303222	0.257735	0.198251
