# Supplementary material for: The nematode Caenorhabditis elegans enhances tolerance to landfill leachate stress by increasing trehalose synthesis
Source: PeerJ. 2024 May 22;12:e17332. doi: 10.7717/peerj.17332 (PMC11127639; doi:10.7717/peerj.17332)
Supplement: Supplemental Information 1 [file peerj-12-17332-s001.zip › Raw data with description/fig5/fig5raw.xlsx]

## Sheet: Sheet1
inhibitor		Internal reference gene (rpl10)				Tpp
CK-1		21.06	21.03	20.61		20.1	20.56	20.01
CK-2		22.26	21.48	21.89		20.86	20.75	20.82
CK-3		26.34	26.34	26.81		23.66	23.6	23.92
RAw-1		25.22	25.18	25.87		22.64	22.51	23.02
RAW-2		29.02	29.01	28.31		26.13	23.14	24.02
RAW-3		27.35	27.64	26.95		24.62	23.95	24.15
NFRO-1		29.14	27.85	29.41		24.48	24.28	24.87
NFRO-2		NA	32.35	31.46		25.72	26.83	25.87
NFRO-3		24.3	24.37	24.63		23	23.18	23.02
MBR-1		23.16	23.3	22.44		20.98	20.48	21.58
MBR-2		25.56	26.51	26.61		22.32	22.85	22.87
MBR-3		22.13	21.96	22.12		19.42	19.76	19.69

## Sheet: Sheet2
group	replicate	ACT	TPP	ACT	TPS-1	ACT	TPS-2	ACT	TRE-1	ACT	TRE-2	ACT	TRE-3	ACT	TRE-4	ACT	TRE-5
CK-1	1	21.06	20.1	21.35	26.09	21.35	26.09	21.57	21.54	21.84	16.83	22.07	19.58	21.55	11.79	27.53	19.57
CK-1	2	21.03	20.56	22.12	27	22.12	27	20.63	21.19	20.78	16.33	20.95	21.21	22.16	11.48	27.53	19.51
CK-1	3	20.61	20.01	21.6	26.67	21.6	26.67	21.68	22.33	20.24	16.57	20.76	20.29	22.18	11.07	27.55	20.04
CK-2	1	22.26	20.86	23.12	24.92	23.12	25.92	21.52	21.48	22.11	15.23	23.05	19.37	24.28	11.61	29.15	20.19
CK-2	2	21.48	20.75	22.86	26.27	22.86	26.27	22.12	22.7	21.47	17.09	23.15	20.36	22.72	11.71	29.05	19.79
CK-2	3	21.89	20.82	23.15	26.57	23.15	26.57	21.42	22.99	21.6	15.17	23.35	20.99	22.73	11.87	29.09	20.33
CK-3	1	26.34	23.66	26.32	26.43	26.32	26.43	25.72	24.15	25.67	19.01	26.5	23.48	26.54	13.65	25.45	23.46
CK-3	2	26.34	23.6	26.58	26.35	26.58	26.35	26.27	24.58	26.11	19.62	26.95	24.57	27.48	13.67	26.06	23.43
CK-3	3	26.81	23.92	26.83	26.59	26.83	26.59	25.91	24.47	25.78	19.31	27.31	24.92	28.84	13.6	24.37	23.6
RAW-1	1	25.22	22.64	25.12	26.69	25.12	26.69	25.19	24.89	24.62	20	25.1	22.8	25.54	12.2	26.17	22.28
RAW-1	2	25.18	22.51	25.88	27.06	25.88	27.06	25.1	23.77	25.01	19.23	26.19	23.49	26.04	23.57	27.83	21.96
RAW-1	3	25.87	23.02	25.39	26.53	25.39	26.53	24.71	23.61	25.11	20.41	25.98	22.52	28.36	16.02	26.78	22.5
RAW-2	1	29.02	26.13	29.83	27.43	29.93	27.43	27.18	27.25	29.87	21.57	26.46	25.24	29.31	12.42	27.75	27.93
RAW-2	2	29.01	23.14	29.75	26.05	29.75	26.05	28.75	26.43	29.58	20.17	28.47	26.19	31.19	23.88	29.29	27.62
RAW-2	3	28.31	24.02	31.27	26.91	31.27	26.91	30.49	26.19	30.9	21.36	29.33	26.61	30.09	15.66	28.85	28.08
RAW-3	1	27.35	24.62	29.07	26.97	29.07	26.97	28.75	25.36	28.87	20.34	29.24	24.06	25.2	12.21	30.09	25
RAW-3	2	27.64	23.95	29.41	26.3	29.41	26.3	29.76	25.45	28.48	21.03	28.67	25.64	26.63	23.66	30.08	25.05
RAW-3	3	26.95	24.15	28.43	27.39	28.43	27.39	29.18	25.15	29.54	21.61	27.46	25.12	27.43	15.81	None	25.06
NFRO-1	1	29.14	24.48	30.05	26.13	30.25	26.13	28.46	23.15	28.16	19.95	28.58	22.96	30.03	15.24	26.2	22.41
NFRO-1	2	27.85	24.28	29.15	25.71	29.15	25.71	28.21	21.68	28.19	20.32	27.99	23.45	29.92	14.32	26.58	22.72
NFRO-1	3	29.41	24.87	29.09	25.49	29.09	25.49	27.68	21.45	27.25	20.3	27.76	23.01	30.01	14.92	26.39	23.29
NFRO-2	1	None	25.72	30.08	27.58	30.08	27.58	31.38	24.54	30.79	21.35	29.55	26.27	29.64	19.51	30.33	24.54
NFRO-2	2	32.35	26.83	30.83	26.26	30.83	27.26	29.71	24.29	29.68	22.94	29.54	26.62	26.9	20.07	29.01	25.19
NFRO-2	3	31.46	25.87	32.22	27.5	32.22	27.5	31.11	23.56	30.95	22.3	27.43	27.12	27.73	19.34	28.14	25.04
NFRO-3	1	24.3	23	24.93	25.39	24.93	25.39	25.08	24.86	24.64	19.32	26.96	23.81	25.05	13.38	29.79	22.63
NFRO-3	2	24.37	23.18	25.19	24.62	25.19	24.63	24.61	24.48	25.12	20.2	26.92	23.3	25.62	13.69	29.58	22.95
NFRO-3	3	24.63	23.02	25.11	25.07	25.11	25.07	25.14	23.35	24.75	19.82	25.65	23.72	25	13.88	29.09	22.29
MBR-1	1	23.16	20.98	23.49	25.32	23.49	25.32	23.06	22.59	22.84	17.59	23.81	20.77	24.74	11.1	25.83	19.05
MBR-1	2	23.3	20.48	23.27	24.33	23.27	24.33	22.59	22.95	23.41	18.62	24.38	22.22	29.85	10.32	24.54	19.01
MBR-1	3	22.44	21.58	23.89	24.6	23.89	24.6	22.66	23.03	23.05	18.87	23.52	21.74	30.63	11.29	25.98	19.71
MBR-2	1	25.56	22.32	27.33	25.02	27.33	25.02	26.75	24.97	26.83	18.77	27.82	23.51	28.56	13.35	30.06	24.42
MBR-2	2	26.51	22.85	28.28	24.41	28.28	24.41	26.53	24.58	26.42	19.15	28.05	24.17	28.34	13.52	29.38	24.68
MBR-2	3	26.61	22.87	26.77	25.02	26.77	25.02	26.47	25.83	25.29	19.17	27.62	24.02	27.25	13.58	29.73	24.93
MBR-3	1	22.13	19.42	23.28	25.04	23.28	25.04	22.96	23.96	23.13	17.64	23.5	21.95	27.66	11.65	29.56	22.21
MBR-3	2	21.96	19.76	23.43	25	23.43	25	22.78	23.47	22.04	18.06	24.46	21.84	22.76	11.56	28.91	22.01
MBR-3	3	22.12	19.69	24.16	24.92	24.16	24.92	22.71	23.18	23.68	19.23	24.21	22.53	26.19	11.62	29.73	22.67
